# Supplementary material for: Long-term changes in melanoma epidemiology in Hungary: who are the high-risk groups, and where should we concentrate prevention programs?
Source: BMC Public Health. 2026 Feb 21;26:1034. doi: 10.1186/s12889-026-26713-w (PMC13032337; doi:10.1186/s12889-026-26713-w)
Supplement: Supplementary file 1 — Supplementary Material 1 [file 12889_2026_26713_MOESM1_ESM.xlsx]

## Sheet: Sheet1
Sex	Men								Women
Burden	# of cases		Population		Crude rate (for 100 000 population)		Age-standardised rate (for 100 000 population)		# of cases		Population		Crude rate (for 100 000 population)		Age-standardised rate (for 100 000 population)
Age-group	45-64 years	65+ years	45-64 years	65+ years	45-64 years	65+ years	45-64 years	65+ years	45-64 years	65+ years	45-64 years	65+ years	45-64 years	65+ years	45-64 years	65+ years
Hungary	448	767	1268487	717091	35.3177	106.96	34.0109	115.295	441	650	1364376	1172868	32.3225	55.4197	31.0874	56.2444
Budapest	82	182	200710	133535	40.855	136.294	39.6107	143.384	96	144	228051	225320	42.0958	63.9091	40.2875	65.4376
Baranya	16	30	49046	27807	32.6224	107.887	31.1591	120.125	17	19	53405	45675	31.8322	41.5982	30.2717	45.2208
Bács-Kiskun	21	25	67654	38102	31.0403	65.6134	30.3611	67.5476	29	30	72476	45675	40.0132	47.7867	39.3723	49.285
Békés	12	24	46881	28104	25.5967	85.3971	23.5434	95.3109	10	28	49356	44935	20.261	62.3122	18.7972	64.8121
Borsod-Abaúj-Zemplén	44	62	83849	43016	52.4753	144.132	49.6767	155.971	42	58	91493	75842	45.9052	76.4748	43.035	79.7493
Csongrád-Csanád	23	40	51487	31113	44.6715	128.564	42.457	139.887	25	35	56165	50978	44.5117	68.6571	43.715	71.9864
Fejér	30	27	55842	30097	53.723	89.7099	53.1969	97.3341	21	43	58708	47973	35.7703	89.6338	33.6395	94.6704
Győr-Moson-Sopron	13	24	60152	32489	21.6119	73.8712	20.6126	69.7122	12	14	62597	50566	19.1702	27.6866	19.5871	29.463
Hajdú-Bihar	31	42	68915	36326	44.983	115.62	43.081	126.017	20	31	73550	59146	27.1924	52.4127	25.9389	54.7504
Heves	9	35	38807	22550	23.1917	155.211	22.4416	102.422	8	18	42184	38700	18.9645	46.5116	18.542	48.254
Komárom-Esztergom	5	19	39208	21056	12.7525	90.2356	12.57	105.822	8	18	42137	34648	18.9857	51.9511	18.427	54.7154
Nógrád	8	12	26272	14726	30.4507	81.4885	29.3851	98.7097	8	11	27809	24831	28.7677	44.2995	27.2172	48.0923
Pest	66	102	162548	85323	40.6034	119.546	40.1168	122.688	55	71	169959	133874	32.3607	53.0349	31.0656	54.3512
Somogy	8	27	42158	24423	18.9762	110.552	17.3202	132.338	13	14	45128	39301	28.8069	35.6225	26.6433	37.2054
Szabolcs-Szatmár-Bereg	23	22	73946	33492	31.1038	65.6873	29.7948	82.6732	19	26	77930	56444	24.3809	46.0634	24.0536	47.4208
Jász-Nagykun-Szolnok	19	31	48985	28648	38.7874	108.21	37.5792	118.171	10	24	52252	45548	19.138	52.6917	18.3494	56.4729
Tolna	4	10	30350	17295	13.1796	57.8202	12.7746	50.3732	6	10	32555	27922	18.4303	35.8141	17.3651	39.6078
Vas	7	16	35325	19659	19.816	81.3877	18.928	87.6282	10	12	37093	30716	26.9593	39.0676	25.8427	43.5588
Somogy	14	30	47353	26931	29.5652	111.396	28.7323	115.634	13	20	49828	41824	26.0897	47.8194	24.2986	49.4304
Zala	13	20	38999	22399	33.3342	89.2897	32.0589	93.147	20	23	41700	35846	47.9616	64.1634	48.9799	67.7104
