# Supplementary material for: Long-term changes in melanoma epidemiology in Hungary: who are the high-risk groups, and where should we concentrate prevention programs?
Source: BMC Public Health. 2026 Feb 21;26:1034. doi: 10.1186/s12889-026-26713-w (PMC13032337; doi:10.1186/s12889-026-26713-w)
Supplement: Supplementary file 2 — Supplementary Material 2 [file 12889_2026_26713_MOESM2_ESM.xlsx]

## Sheet: Sheet2
	45-64 years				65 + years
Region (NUTS-2)	# of cases	Population	Crude rate (for 100 000 population)	Age-standardised rate (for 100 000 population)	# of cases	Population	Crude rate (for 100 000 population)	Age-standardised rate (for 100 000 population)
Pest	10	332507	3.00746	3.04153	33	219197	15.055	16.0435
Budapest	7	428761	1.63261	1.65916	37	358855	10.3106	10.4902
Central Transdanubia	7	293076	2.38846	2.39133	20	202529	9.87513	10.1634
Western Transdanubia	8	243847	3.28075	3.17654	31	172064	18.0166	18.8309
Southern Transdanubia	5	252642	1.97909	1.92493	27	182423	14.8008	15.9076
Northern Hungary	9	310414	2.89935	2.84918	27	219665	12.2914	12.7923
Northern Great Plain	14	395578	3.53913	3.5355	38	259604	14.6377	15.0607
Southern Great Plain	20	344019	5.81363	5.75881	26	256011	10.1558	10.5419
Hungary	80	5233707	3.07592	3.08088	239	3760307	12.7784	13.2943
